# Supplementary material for: UHR as a systemic sensor of cumulative heat exposure and subclinical cardiovascular injury: evidence from 64,088 adults
Source: Front Public Health. 2026 May 7;14:1825331. doi: 10.3389/fpubh.2026.1825331 (PMC13190384; doi:10.3389/fpubh.2026.1825331)
Supplement: Supplementary file 3 [file Table_1.XLSX]

## Sheet: Table_S
Sensitivity Analysis of CEHWI–Outcome Associations Across Alternative Exposure Windows (1, 3, 5, and 7 Days)
window days	outcome	beta 95%CI	p value
1	AIP	0.019 (0.007, 0.031)	0.002
3	AIP	0.027 (0.012, 0.043)	<0.001
5	AIP	0.032 (0.013, 0.051)	<0.001
7	AIP	0.056 (0.033, 0.080)	<0.001
1	RC	0.088 (0.067, 0.109)	<0.001
3	RC	0.108 (0.080, 0.135)	<0.001
5	RC	0.115 (0.082, 0.148)	<0.001
7	RC	0.140 (0.099, 0.181)	<0.001
1	AST	0.381 (-0.117, 0.879)	0.133
3	AST	0.747 (0.087, 1.406)	0.027
5	AST	1.061 (0.271, 1.851)	0.009
7	AST	0.853 (-0.142, 1.849)	0.093
